# Supplementary material for: Oxymatrine Ameliorates Lupus Nephritis by Targeting the YY1-Mediated IL-6/STAT3 Axis
Source: Int J Mol Sci. 2024 Nov 14;25(22):12260. doi: 10.3390/ijms252212260 (PMC11594375; doi:10.3390/ijms252212260)
Supplement: Supplementary file 1 [file ijms-25-12260-s001.zip]

Archive with 1 entries (1 files):
- ijms-3286423-supplementary.pdf
